# Supplementary material for: An Edge-Enabled Lightweight LSTM for the Temperature Prediction of Electrical Joints in Low-Voltage Distribution Cabinets
Source: Sensors (Basel). 2025 Nov 7;25(22):6816. doi: 10.3390/s25226816 (PMC12655914; doi:10.3390/s25226816)
Supplement: Supplementary file 1 [file sensors-25-06816-s001.zip]

Archive with 1 entries (1 files):
- sensors-3943181-supplementary.pdf
